# Supplementary material for: Chitosan–Gelatin Films: Plasticizers/Nanofillers Affect Chain Interactions and Material Properties in Different Ways
Source: Polymers (Basel). 2022 Sep 11;14(18):3797. doi: 10.3390/polym14183797 (PMC9505206; doi:10.3390/polym14183797)
Supplement: Supplementary file 1 [file polymers-14-03797-s001.zip]

Archive with 1 entries (1 files):
- polymers-1890991-supplementary.pdf
